# Supplementary material for: Computational Characterization of Osteoporosis Associated SNPs and Genes Identified by Genome-Wide Association Studies
Source: PLoS One. 2016 Mar 1;11(3):e0150070. doi: 10.1371/journal.pone.0150070 (PMC4773152; doi:10.1371/journal.pone.0150070)
Supplement: S1 Table — (XLS) [file pone.0150070.s001.xls]

## Sheet: GWAS SNP  
Trait	Lead SNP	Allele	Chr	Position	Context	Gene Region	P Value	Linked SNP	TF(JASPAR)		PubMed ID	GWAS3D	UCSC(n/9)	VASTA
									﹣	﹢				Chimp (P)	Mouse (P)
bone density	rs7524102	A/G	1	22371954	Intergenic	WNT4 ZBTB40	3.2e-10	rs4531265	NR4A2,TCF7L2,HNF4G,BRCA1(-)	-	19801982	td,bda,enhancer	1	-	-
bone density	rs34920465	A/G	1	22373858	Upstream	ZBTB40	2.67e-13	-	NKX3-1	JUN::FOS	24249740	td,bda,enhancer	1	0.063	-
bone density	rs6696981	G/T	1	22376365	Intergenic	WNT4/ZBTB40	3e-10	-	-	FOXI1,JUN(VAR.2)	18445777	td,bda,enhancer	2	-	-
bone density	rs6426749	C/G	1	22384980	Upstream	ZBTB40	7.6e-10	rs7550872	TFAP2A	CREB1	19801982	bda,enhancer	3	-	-
bone density	rs1430742	A/G	1	68169392	Intron	GNG12-AS1 WLS	2.6e-13	rs2566755	NFATC,NFATC2,FOXL1,EF2A,SRF	GATA2,SPIB,FOXH1	19801982	-	3	-	-
bone density	rs2566755	A/G	1	68169707	Intron	GNG12-AS1 WLS	3.3e-13	rs1430742	NFATC	EHF ,NRF1	19801982	-	2	0.00051	-
bone density	rs1430740	A/G	1	68191827	Intron	GNG12-AS1 WLS	1.43e-11	-	ESR2,SPIB	MZF1_5-13,THAP1,NR2C2,PRDM1	24249740	td,bda	2	-	-
bone density	rs479336	G/T	1	172230433	Intron	DNM3	8.5e-15	rs6701414	SRY,SOX9,BRCA1	MEF2C,MEF2A,FOXI1	22504420	td,bda	1	-	-
bone density	rs9287237	G/T	1	240433914	Intron	FMN2	1.9e-09	rs12145827	HNF4G	FOXI1,MEF2A,MEF2C	23437003	td,bda	4	1.8e-10	-
bone density	rs7584262	C/T	2	42023409	Intergenic	C2orf91/PKDCC	1.3e-09	rs10195970,rs9309078	RFX5		22504420	bda,enhancer	1	0.0019	-
bone density	rs11898505	A/G	2	54457420	Intron	SPTBN1	1.6e-08	-	EHF,GATA3,EGR1	CTCF,MZF1_5-13,INSM1	19801982	td,bda,enhancer,chromhmm	3	-	0.00015
bone density	rs17040773	A/C	2	111742458	Intergenic	LOC100133059/RPL34P8	1.5e-09	rs12474135	GATA3	-	22504420	td,bda	2	-	-
bone density	rs1878526	C/T	2	118281022	Intergenic	INSIG2/EN1	1.2e-10	-	HOXA5	HNF4A,SOX1,RFX5,ZNF354C	22504420	bda,enhancer,gerp	3	-	6.2e-19
bone density	rs6710518	C/T	2	165726734	Intergenic	CSRNP3/GALNT3	4.8e-10	rs6710388,rs4667492	ELK1,THAP1	HSF1	21533022	td,bda,enhancer	2	-	-
bone density	rs87938	A/G	3	41096181	Intergenic	RPS27P4/MRPS31P1	8.1e-10	rs87939,rs428510,rs399996,rs378967	MEF2C,MEF2A	HNF4G	19801982	td,bda,enhancer,gerp	2	-	4.2e-05
bone density	rs1026364	G/T	3	113651163	Intron/3'UTR	KIAA2018	4.1e-10	rs12493635	NFIL3,HNF4G,HNF4A		22504420	td,bda	1	-	-
bone density	rs344081	C/T	3	156838195	Intron	LEKR1	4.5e-12	-	ELF1;ELK1;ELK4,SOX10	YY1;NFATC2;MAX;THAP1,TCF7L2	22504420	bda,enhancer	2	-	-
bone density	rs3755955	C/T	4	1000626	Missense/5'UTR	IDUA	1.5e-14	rs6815946,rs6831280,rs1799846		-	22504420	bda,enhancer,gerp	3	-	-
bone density	rs6827815	C/G	4	1005657	Upstream	FGFRL1	5.19e-12	-	ZNF263,ELK4,FLI1,ELF1	-	24249740	bda,enhancer	1	-	-
bone density	rs1471403	C/T	4	87854091	Intergenic	MEPE HSP90AB3P	1.5e-08	rs1471404,rs7683315,rs6532022,rs6532023,rs6532024,rs1471399,rs1471400	NFIC,THAP1	POU2F2,FOXL1	19801982	bda,enhancer	1	-	-
bone density	rs1463104	C/T	4	87878558	Downstream	MEPE	2.04e-09	-	NFATC2	MEF2A,MEF2C,SOX10	24249740	td,bda,enhancer	2	3.8e-11	-
bone density	rs6894139	G/T	5	89031965	Intron	MEF2C-AS1	6.86e-18	rs1427967,rs13185012	-	MEF2C,FOXL1	24249740	td,bda	2	-	-
bone density	rs1366594	G/T	5	89080244	Intergenic	MEF2C CETN3	1.3e-13	rs985296	HNF4G,GATA3,HR4A2,RORA_1	SRY,SOX9,HOXA5	19801982	td,bda,enhancer,chromhmm	1	-	-
bone density	rs13182402	A/G	5	126582456	Intron	ALDH7A1	2e-09	rs17154676,rs13171814,rs13177576,rs7714044	RORA_2,HOXA5	-	20072603	td,bda	3	0.13	-
bone density	rs9466056	A/G	6	21384382	Intergenic	CDKAL1/SOX4	2.7e-13	rs9466055,rs9466057,rs9466058,rs4712615,rs9350353,rs9466061,rs6920208	-	THAP1	22504420	td,bda,enhancer,gerp	2	-	1.1e-09
bone density	rs11755164	C/T	6	44671447	Intergenic	SUPT3H/RUNX2	5.6e-11	rs11752730,rs9463007	SP2	FOXO3,MZF1_5-13	22504420	td,bda,enhancer	1	-	-
bone density	rs4870044	C/T	6	51580274	Intron	CCDC170	1.32e-08	rs4869739,rs11155797	-	TAL1::TCF3,BRCA1	23074152	td,bda	1	-	-
bone density	rs6929137	A/G	6	51615542	Missense	CCDC170	6.5e-09	rs3734804,rs3734805,rs6932260,rs6904261,rs6932603,rs9383935,rs9383589,rs3734806,rs3757322	-		18445777	td,bda,enhancer,gerp	0	-	0.016
bone density	rs13204965	A/C	6	126845927	Intergenic	RPS4XP9/RSPO3	3e-08	rs9388533,rs9375462,rs11757289,rs9401916,rs9398820,rs9375465	GATA2		21533022	bda,enhancer	2	-	-
bone density	rs7741021	A/C	6	127147129	Intron	RSPO3	4.113e-08	rs2503111	SOX10	POU2F2,TEAD1	24430505	-	6	-	0.00011
bone density	rs271170	A/G	6	132994665	Intergenic	RPL23AP46/LOC285735	2.76e-12	rs271171,rs1418702,rs12213877,rs2011426		NFATC2,ZNF354C	23437003	td,bda	2	0.00051	-
bone density	rs6909279	C/G	6	151574321	Intron	CCDC170	1.16e-09	-	EBF1,NFKB1,SP1	-	23437003	td,bda	2	-	-
bone density	rs1871859	C/T	6	151577371	Intron	CCDC170	9.29e-13	-	E2F6,MZF1_1-4	SPIB	24249740	td,bda,gerp	2	0.46	-
bone density	rs4869739	A/T	6	151580667	Intron	CCDC170	7.733e-10	rs4870044,rs11155797	HOXA5	NFATC2,FOXO3,FOXP2,MEF2A,FOXI1	24430505	td,bda	4	-	-
bone density	rs1038304	A/G	6	151612040	Intron	CCDC170	6.7e-11		-	FOXC1	18445777	td,bda,enhancer	1	-	-
bone density	rs6930633	A/G	6	151636956	Intergenic	ESR1/C6orf97	1.16e-08	-	MEF2C,POU2F2,HOXA5	TCF7L2,HNF4G	23074152	bda,enhancer	3	-	-
bone density	rs2941740	C/T	6	151688503	Upstream	ESR1	2e-10	rs3020333,rs2982573,rs10214867	Pax6,TP63,MAFK		19801982	td,bda,enhancer,gerp	1	0.087	-
bone density	rs2504063	A/G	6	151769572	Intron	ESR1	6.1e-11	rs6916835,rs6939257,rs6939683,rs9371552		NKX3-1,FOXC1	19801982	bda,enhancer	4	0.11	-
bone density	rs1524058	C/T	7	38096675	Intergenic	EPDR1 STARD3NL	1.1e-09	rs4720267,rs4566946,rs11978815,rs1113136,rs6959212,rs6962748,rs1403985,rs17408318	NFIL3	FOXL1,FOXO3,NKX3-1,POU2F2,GATA3	19801982	td,bda,enhancer,chromhmm,ctcf	1	-	-
bone density	rs4729260	C/G	7	96488606	Intron	C7orf76	1.7e-10	-	PBX1,FOXI1,FOXA1	NFATC2,FOXO3,FEV,TCF7L2,ELF1,FLI1	19801982	td,bda,gerp	1	-	-
bone density	rs10429035	A/G	7	96490169	Intron	C7orf76	4.18e-12	rs4729260,rs4487685,rs3924206,rs11773399	FOXH1,BATF::JUN,JUN::FOS	HOXA5,RORA_1,ESRRA	24249740	td,bda	1	-	-
bone density	rs7781370	C/T	7	96504219	Upstream	C7orf76	1.1e-10	rs6465511	FEV,EHF,ELF1	AR,HSF1	19801982		2	-	-
bone density	rs10274324	G/T	7	120686577	Intron	CPED1	3.82e-08	rs10229198	CREB1	NKX3-1	22792071	bda,enhancer	4	0.13	-
bone density	rs2908004	C/T	7	120757005	Missense	WNT16	1.23e-08	-	E2F4,E2F6,E2F1,THAP1	HNF4G	22792070	bda,enhancer,chromhmm,gerp	0	-	6.1e-06
bone density	rs2707466	A/G	7	120766325	Missense	WNT16	3.55e-08	rs3801385,rs3801387,rs2707467,rs2707469,rs2707471,rs2707473	FOXL1	BRCA1,TCF7L2,SOX9	22792070	td,bda,enhancer,gerp	2	-	4.3e-14
bone density	rs7801723	C/T	7	121134106	Intron	CPED1	8.9e-28	-	-	HNF4A,HNF4G,SOX10	22792070	td,bda,enhancer	1	-	-
bone density	rs13245690	A/G	7	121145010	Intron	CPED1	6e-11	-	FOXL1	SOX10	22504420	td,bda,enhancer	3	-	-
bone density	rs4609139	A/T	7	121263761	Intron	CPED1	1.42e-10	rs6970383,rs4731006,rs4731005	FOXI1,FOXL1	-	22792070	bda,enhancer	3	0.16	-
bone density	rs2536150	A/G	7	121268028	Intron	CPED1	3.17e-10	-	-	-	22792070	bda,enhancer	4	0.064	-
bone density	rs2952559	C/G	7	121280115	Intron	CPED1	3.94e-10	rs798903	GATA2,GATA3	HNF1B,HLF,FOXC1,NFIL3,NKX3-1	22792070	td,bda,enhancer	4	0.0069	-
bone density	rs17509082	A/C	7	121287652	Intron	CPED1	3.21e-08	rs2859556	MEF2A,MEF2C,SPIB	FOXL1	22792070	td,bda,enhancer	3	-	-
bone density	rs13247600	C/G	7	121310856	Upstream	WNT16	1.31e-09	-	SOX9	HSF1,TEAD1,SPIB,NFIC	22792070	bda,enhancer	3	-	-
bone density	rs2707520	G/T	7	121311090	Upstream	WNT16	6.9e-09	-	FOXC1	FOXP2,FOXL1,BATF::JUN,SPIB	22792070	bda,enhancer	1	-	-
bone density	rs2908007	C/T	7	121322110	Upstream	WNT16	4.78e-08	-	SREBF2,SREBF1,EBF1,USF1,USF2	FEV	22792070	bda,enhancer	2	-	-
bone density	rs3779381	C/T	7	121326736	Intron	WNT16	1.57e-08	rs2536192	-	SPIB,FOXC1,HIF1A::ARNT,NKX3-1,EHF	22792070	bda,enhancer	2	-	-
bone density	rs2536189	C/G	7	121333567	Intron	WNT16	2.23e-08	-	-	-	22792070	td,bda,enhancer	1	0.0046	-
bone density	rs3801387	C/T	7	121334711	Intron	WNT16	5e-40	rs2707473,rs2707471,rs2707469,rs2707467,rs3801385,rs2707466	SP2	ZNF263 ,E2F6 ,MZF1_5-13 ,E2F1 ,THAP1 ,PRDM1,RUNX2	22504420	td,bda,enhancer,gerp	4	0.0046	7.3e-20
bone density	rs10242100	A/G	7	121343289	Downstream	WNT16	1.94e-10	-	FOXC1,MEF2A,FOXL1	SRY,BRCA1,FOXO3	24249740	td,bda,enhancer	4	-	-
bone density	rs2536182	C/T	7	121350783	Intron	FAM3C	2.69e-08	-	HNF1B	FOXC1,JUN::FOS	22792070	td,bda,enhancer	1	-	-
bone density	rs2536180	A/G	7	121354619	Intron	FAM3C	4.21e-25	rs997782,rs2207491,rs2536175,rs2707505	BATF::JUN,JUN::FOS,CDX2	-	22792070	td,bda,enhancer	1	0.15	-
bone density	rs3801382	A/C	7	121358223	Intron	FAM3C	1.04e-10	rs2707507	FOXP1,FOXP2,FOXD1,SRY,SOX10	-	22792070	td,bda,enhancer	3	-	-
bone density	rs2254595	A/G	7	121367195	Intron	FAM3C	5.24e-25	-	-	KLF5,ZEB1,SP2,EGR1	22792070	td,bda,enhancer	3	0.012	-
bone density	rs917727	A/G	7	121378525	Intron	FAM3C	4.31e-11	rs917726	TEAD1,SPIB	-	22792070	td,bda,enhancer	1	-	-
bone density	rs917726	A/T	7	121378803	Intron	FAM3C	6.42e-11	rs12706337	JUN (var.2),JUN,JUNB,JUND,BATF::JUN,DUX4,JUN::FOS,HNF1B,FOXI1	FOXP2 ,SRY ,NFIL3 ,HLF	22792070	td,bda,enhancer	3	-	-
bone density	rs718766	C/T	7	121385448	Intron	FAM3C	8.63e-11	rs12706341,rs7792993,rs4727924,rs7776725,rs7793554	-	SRY,CDX2,SOX9	22792070	bda,enhancer,chromhmm	4	-	-
bone density	rs4727924	C/T	7	121391825	Intron	FAM3C	3.88e-09	rs7776725,rs7793554,rs12706341,rs7792993	NFKB1,REL,MZF1_1-4	-	22792070	td,bda,enhancer	1	-	-
bone density	rs7776725	C/T	7	121393067	Intron	FAM3C	4.58e-11	rs12706341,rs718766,rs7792993,rs4727924,rs7793554	-	MAFF	22792070	td,bda,enhancer	3	-	-
bone density	rs7812088	A/G	7	151222743	Intron	ABCF2	7.3e-09	-	-	ELK1,HOXA5	22504420	td,bda,enhancer	4	-	-
bone density	rs7017914	A/G	8	70678968	Intron	XKR9	1.9e-08	rs268634,rs12681420,rs6991329	DUX4,NKX3-1	SRY	22504420	td,bda	1	9.3e-10	-
bone density	rs4355801	A/G/T	8	118911634	Intergenic	RPS26P35/TNFRSF11B	7.6e-10	rs13277230,rs10101385	-	ZNF354C	18455228	td,bda,enhancer	5	0.1	0.0046
bone density	rs7839059	A/G	8	118964303	Intron	COLEC10	1.2e-10	rs7014574	-	MZF1_1-4,MZF1_5-13	23437003	bda,enhancer	1	6e-06	-
bone density	rs2062375	C/G	8	118965553	Intron	COLEC10	2.68e-11	-	-	-	20548944	-	2	6e-06	-
bone density	rs2062377	A/T	8	118995181	Intron	COLEC10	3.5e-16	rs9969672,rs1485308,rs2220189	-	HOXA5	19801982	bda,enhancer	2	-	0.00017
bone density	rs11995824	C/G	8	119000461	Intron	COLEC10	1.1e-15	-	ESRRA	EHF,SPIB,FLI1	19801982	td,bda	1	-	-
bone density	rs4424296	C/T	8	119001037	Intron	COLEC10	8.68e-14	rs13264791,rs4335155	BRCA1	HNF4A	24249740	td,bda	2	-	-
bone density	rs6469804	A/G	8	119032590	Intron	COLEC10	3.2e-13	rs6984675,rs4401893	FEV,NFKB1	-	18445777	td,bda	1	-	-
bone density	rs6993813	C/T	8	119039999	Intron	COLEC10	1.7e-13	-	ESR2,YY1	-	18445777	bda,enhancer	4	-	-
bone density	rs7851693	C/G	9	130603440	Intron	FUBP3	3.4e-22	-	ZNF263,INSM1,NR2C2,MZF1_1-4	E2F6,E2F4,E2F1	22504420	td,bda,enhancer	2	0.018	-
bone density	rs3905706	A/G	10	28191013	Intron	MPP7	2.4e-16	rs2490058,rs2124954	-	THAP1,CREB1	22504420	td,bda	2	-	-
bone density	rs7071206	C/T	10	77641558	Intergenic	KCNMA1/GLG5	5e-19	rs2673485,rs4979902,rs2619636,rs2077236,rs2244688,rs2812415	ZNF354C	HLF	22504420	bda,enhancer,chromhmm	5	9.1e-08	-
bone density	rs7084921	C/T	10	100054045	Intron	CPN1	9e-10	rs11593916,rs7091871,rs11594585	INSM1,MZF1_5-13,SPIB	RUNX2	22504420	td,bda	2	-	-
bone density	rs7117858	A/G	11	15672916	Intron	LOC102724957	6.4e-10	rs1484428,rs12363664	ESR2	ESRRA,SREBF2,SREBF1	19801982	bda,enhancer	1	-	-
bone density	rs7108738	G/T	11	15688538	Intron	LOC102724957	1.03e-15	rs11023685	-	PAX5,TCF7L2	24249740	bda,enhancer	4	-	-
bone density	rs10835187	C/T	11	27484130	Exon	RPL37AP7	4.9e-08	rs12786130,rs4922787	-	-	22504420	bda,enhancer	2	-	-
bone density	rs16921914	A/G	11	31189224	Intergenic	DCDC5/DCDC1	2.3e-09	rs158145,rs158143,rs158141	CDX2,SRF,SOX10	NFATC2,REL,NFKB1	19801982	td,bda	2	-	-
bone density	rs7932354	C/T	11	46700671	Upstream	ARHGAP1	4e-09	-	RREB1,INSM1,RUNX2,MZF1_1-4,	ZEB1,NFIC	19801982	bda,enhancer,promoter,chromhmm,gerp	6	-	-
bone density	rs599083	G/T	11	68424878	Intron	LRP5	4.7e-08	rs554734	FEV,TFAP2C,ELK1,TFAP2A	CDX2,ESRRA,EHF	19801982	td,bda,enhancer	3	-	-
bone density	rs525592	A/G	11	68427636	Intron	LRP5	3.44e-11	-	FOXL1,NFIC	SREBF1,SREBF2,ZNF354C,CREB1	24249740	td,bda,enhancer	2	0.37	-
bone density	rs3736228	C/T	11	68433827	Missense	LRP5	1.4e-08	rs638076,rs901823	HINFP,SP2	TEAD1,ZNF354C	22504420	td,bda,enhancer,gerp	5	-	-
bone density	rs2887571	A/G	12	1529005	Intergenic	ERC1/WNT5B	5.6e-12	rs4283041,rs4322451,rs7978841,rs11061820	RFX2,NR2F1,HNF4A,NFATC2,FEV,ESR2	-	22504420	td,bda,enhancer,gerp	1	-	-
bone density	rs7953528	A/T	12	27864226	Intergenic	KLHL42/PTHLH	1.9e-12	-	NFIC,ZNF354C,BRCA1	THAP1,FOXC1	22504420	bda,enhancer	1	-	-
bone density	rs12821008	C/T	12	49080822	Intergenic	DHH/RHEBL1	1.2e-15	rs11168850,rs7959831	MZF1_1-4, MZF1_5-13	MEF2A	22504420	td,bda,enhancer	2	0.02	-
bone density	rs2016266	A/G	12	53334171	Intron	SP7	1.3e-08	rs930900,rs10783573	SPIB,ZEB1	THAP1,MZF1_5-13	19801982	td,bda,enhancer	3	-	-
bone density	rs1053051	C/T	12	106973447	3'UTR	C12orf23 TMEM263	9.6e-10	rs10778519,rs4964511,rs12309494,rs10778520,rs3204848	PRDM1	FOXP1,FOXF2,FOXI1,FOXA1,SRY,FOXP2	22504420	td,bda,enhancer,gerp	3	-	0.018
bone density	rs9533090	C/T	13	42377313	Intergenic	FABP3P2/TNFSF11	5.4e-25	rs9533089	NFIC,THAP1	-	19801982	td,bda,enhancer,chromhmm	3	0.05	-
bone density	rs9594738	C/T	13	42378009	Intergenic	FABP3P2/TNFSF11	1.5e-14	rs12871509,rs17457484	-	-	18445777	td,bda,enhancer,chromhmm	3	0.05	0.095
bone density	rs9533095	G/T	13	42394913	Upstream	TNFSF11	1.98e-15	-	AR,MZF1_1-4	NFATC2	24249740	td,bda,enhancer,chromhmm	4	0.014	-
bone density	rs9594759	C/T	13	42458457	Intergenic	FABP3P2/TNFSF11	2e-21	rs12430303,rs12429224,rs1974021	FOXP1	FOXI1,NFKB1	18445777	bda,enhancer,gerp	5	0.084	-
bone density	rs1021188	C/T	13	42541997	Intergenic	FABP3P2/TNFSF11	3.6e-14	-	NFIC,	FOXI1,NKX3-1,MZF1_5-13,FOXC1	23437003	bda,enhancer	1	-	-
bone density	rs227425	A/C	14	69989982	Intron	SMOC1	3.98e-13	rs227427,rs227426,rs227424,rs227422,rs227421,rs11844519,rs17107549,rs170569	GATA3,GATA2,FOXP1	-	24249740	td,bda,enhancer,gerp	5	-	8.2e-05
bone density	rs1286083	C/T	14	90976435	Intron/Upstream	LOC102724461/RPS6KA5	1.8e-14	rs12434849,rs1286079	NR4A2,HNF4A,HOXA5,SPIB,AR	MEF2C,SOX9,SRY	22504420	td,bda,enhancer	3	-	-
bone density	rs2010281	A/G	14	103395985	Intron	MARK3	1.8e-09	rs1989565,rs6575982,rs11627052,rs7149767,rs7155014,rs4906319,rs6575983,rs12879663,rs12879085	SOX10	NFKB1,RELA	19079262	td,bda,enhancer	1	0.0018	-
bone density	rs9921222	C/T	16	325782	Intron	AXIN1	1e-16	-	-	-	22504420	td,bda,enhancer,chromhmm	2	-	-
bone density	rs13336428	A/G	16	1482462	Intergenic	CLCN7/PTX4	1.7e-13	rs17808854	PAX5,TFAP2A	MZF1_1-4	22504420	td,bda,enhancer	1	-	-
bone density	rs4985155	C/T	16	15035602	Intron	LOC102724985 PDXDC1	2.2e-09	rs3198697,rs7200543,rs1741,rs6498540,rs1121,rs1135999,rs1136001,rs2740	CTCF,NFIC,THAP1	RFX5,FOXD1,FOXP2,FOXH1	22504420	td,bda	1	-	-
bone density	rs1564981	C/T	16	50952397	Intergenic	CYLD/SALL1	2e-10	rs4638569,rs4485368,rs4467072,rs4785484,rs1876367	-	SRY	22504420	bda,enhancer	2	-	-
bone density	rs1566045	A/G	16	50987892	Intergenic	SALL1/CYLD	1.9e-22	-	-	NR4A2	22504420	td,bda,enhancer	2	-	-
bone density	rs10048146	A/G	16	86677054	Intergenic	FOXL1/RPL39P30	1.7e-08	-	MEF2C,TCF7L2,PRDM1	BRCA1,ELK1	19801982	td,bda,enhancer	1	-	-
bone density	rs71390846	C/G	16	86681109	Upstream	LOC102724344	2.36e-10	-	RELA	-	24249740	td,bda,enhancer	2	-	-
bone density	rs4790881	A/C	17	2165638	Intron	SMG6	3.4e-09	rs7221132,rs4790315,rs9894215,rs9894613,rs9900587,rs11658881	-	-	22504420	td,bda	1	-	-
bone density	rs7220711	A/G	17	43712597	Downstream	SOST	2.2e-08	rs1828720	FEV,JUN::FOS,NFE2::MAF,FOSL2,JUN (var.2)	-	19079262	td,bda,enhancer	4	-	-
bone density	rs1513670	A/G	17	43729963	Intergenic	WHSC1L2P SOST	2e-08	rs1513669,rs1534402	-	-	19079262	td,bda,enhancer	1	-	-
bone density	rs228769	C/G	17	44115817	Intron	HDAC5	1.7e-08	rs228767,rs228768	THAP1,NFIC	EHF,ELK1	19801982	td,bda,enhancer,chromhmm,ctcf,gerp	1	0.037	-
bone density	rs9303521	G/T	17	45727828	Intron	CRHR1	1.4e-08	-	FOXI1,SOX10	FOXD1,FOXO3,NFATC2,FOXP2	19801982	td,bda,enhancer	2	-	-
bone density	rs7217932	A/G	17	71952875	Intergenic	CASC17/SOX9	1.9e-11	rs12948260,rs11650567	MAFF,FEV,FLI1,EHF,SPIB,ELK4	-	22504420	td,bda	2	0.23	-
bone density	rs4796995	A/G	18	13708575	Intron	FAM210A	4.9e-08	-	GATA2,FOSL1	-	22504420	td,bda,enhancer	1	3.9e-05	-
bone density	rs884205	C/A	18	62387624	3'UTR	TNFRSF11A	9.4e-09	rs12165104,rs9646629,rs3017359	-	SRY,POU2F2,FOXL1	19801982	td,bda,enhancer	1	-	-
bone density	rs10416218	C/T	19	33108221	Intron	GPATCH1	6.6e-11	rs13345828,rs3760891	SP1,MZF1_1-4,MZF1_5-13	THAP1	22504420	td,bda	1	0.046	-
bone density	rs2273061	A/G	20	10658895	Intron	JAG1	1.06e-08	rs2273060	POU2F2,NKX3-1	TP63,SOX9	20096396	bda,enhancer	1	-	-
bone density	rs7265068	G/A	20	10661481	Intron	JAG1	3.07e-09	rs3748479	CDX2,ELK1,Hand1::Tcfe2a,SOX10	NR2C2,HNF4A,NR4A2,NFIC	20096396	bda,enhancer	2	-	-
bone density	rs170183	C/T	21	36476036	Intron	CLDN14	4.15e-09	rs219749,rs219748,rs2249115	FOSL2,JUN (var.2),BATF::JUN	-	24249740	bda,enhancer	3	-	-
bone density	rs5934507	A/G	X	8949165	Intergenic	FAM9B/KAL1	1.2e-08	-	-	MZF1_1-4	22504420	td,bda	1	-	-
bone density	rs1373004	A/C	10	52668065	Intergenic	MBL2/DKK1	1.6E-12/9.00E-09	-	BRCA1	SOX10	22504420	td,bda,enhancer	5	-	-
Fracture	rs784288	A/G	3	169253443	Intron	MECOM	3.59e-08	rs998749	MAFF,SRY,FOXP2	NFIC	23349225	bda,enhancer	4	-	-
Fracture	rs4233949	C/G	2	54432570	Intron/Upstream	LOC102724063 LOC102724072	2.6e-08	rs11694121,rs6744982	MZF1_1-4	-	22504420	td,bda,enhancer	4	-	0.0018
Fracture	rs6532023	G/T	4	87852697	Intergenic	MEPE/SPP1	1.7e-08	rs10018300,rs10032322,rs9998083,rs9998343,rs10021236,rs17013324,rs7683315,rs6532022,rs6532024,rs1471399,rs1471400,rs1471403,rs1471404	NFIC,DUX4	TCF7L2,SRY,JUN::FOS	22504420	bda,enhancer	1	-	-
Fracture	rs4727338	C/G	7	96491363	Intron	C7orf76	5.9e-11	-	NR4A2	-	22504420	td,bda	1	-	-
Fracture	rs11645938	C/T	16	86791556	Intergenic	C16orf95/LOC102724344	4.6e-08	-	EGR1,SP1	NR4A2	24513584	td,bda,enhancer	4	-	-
Osteoporosis	rs7605378	A/C	2	199812203	Intron	FTCDNL1	1.51e-08	-	RORA_2,SRF	SREBF1	21573128	bda,enhancer	5	-	-
Comments：	promoter：Promoter region of a gene；enhancer：Putative enhancer region；ctcf：CTCF binding region；chromhmm：Regulatory region annotated by ChromHMM；gerp：GERP＋＋ conservation element；td-variant with long ranger interaction signals, bda-variant with TFs binding affinity change signals

## Sheet: linked SNP
SNP	Allele	Sequence	JASPAR
			-	﹢
rs2619636	A/G	TTGGCAGGCAGGTGGCGCAATGATT[A/G]AGGAGGATACGATGAGACCACAGCA	JUN(var.2)	PBX1,ZNF263,MZF1_1-4,MZF1_5-13
rs2077236	C/T	TGCCTATTGGGCACTGTGTTCACTG[C/T]CTGGATGGTGGGATGAATAGAAGCA	FEV,ELF1,EHF,THAP1,FLI1	SOX10,FOXP1
rs2244688	C/T	GTTCAGTAAAGGTCCTAGTAGAAGG[C/T]GCTTACCATATTTCAGCAGAATGCT	-	FOXD1,FOXO3,REL,MAFK
rs2812415	C/G/T	ATGGCAGGGTCTCTCCCACCTTCAG[C/G/T]TCTCTTTCTGGATTAGTCAGATGTC	ZNF263	C-G ELK1,MEF2A,MEF2C,TFAP2C
rs11593916	A/G	GGATCACTAGGAGAGAGGAAAGGTT[A/G]AAAGGTCTGTGAATGTTTTGCCTAA	NR4A2,RORA_1	-
rs7091871	C/T	AGGCCCTGGGTTGGACAAAAAGCTG[C/T]CGGTGGTGTTATATGGGTGTAATCT	ELK1	EGR1
rs11594585	C/G	TAGCGAGTGTTGTATCAGAAAGGCC[C/G]CATTCCAGATGCAGCTACTATGAGG	REL	HINFP
rs12363664	A/G	CTGTTGTGTAAGCCATCGACTCTGG[A/G]GTGCTTTGCTAGGCATCACTCCAAC	ZNF354C	SREBF1,SREBF2
rs1484428	C/T	GATTAACTTTGTGGACCAATTCTGG[C/T]ACAGGGGATCTCTCTGAGAAGGCCT	NFIC,THAP1	NFIC,THAP1
rs12786130	C/T	CCTACCAGTTTGATTTTGAGATACA[C/T]TGGAGCAAACTGCAAACTTTAGTGT	-	HOXA5
rs4922787	G/T	TGCAGCCATTCTATTTTATAATTAT[G/T]GATAGGTTCATGTGTTTGCCTGGAT	MEF2A,MEF2C	PBX1,NFYB,SOX9,HOXA5,SRY
rs158145	A/G	AATATTGAACCACTATTTTAAGGGT[A/G]TGTTTCACTGAATCAGTGTAAAGAA	THAP1	INSM1,BRCA1
rs158143	A/G	gcactgtgtaTCAGAATGAGGATTT[A/G]TGTTAAGTATTTGAAGCAAGatgtt	NFIL3,MEF2C,MEF2A	SRY
rs158141	C/G	AGAACTCTACACAcagtcatccctt[C/G]gtattcatggggattagttccagga	-	-
rs554734	G/T	GCTGGGTGCCCTGGGCTCCGTGCTG[G/T]CCGAGGAGACGCCATCCCCACACCC	THAP1,NFIC	-
rs638076	A/G	tgtggctgctttcatgccaaaagca[A/G]gagaactgagtggttatgctggaga	BRCA1	SPIB,E2F6,NFATC2
rs901823	C/T	GCTTTGCTCGTTCACCAACATCACC[C/T]GGGCTGGCCAGGGCGCGCTCACTTC	SREBF1,MZF1_1-4	USF1,ZEB1,EBF1,USF2
rs4283041	C/T	GAAACTGAGCCTGCTTGAAATTTGG[C/T]AAAGCGGATTCAAAGCTTTTTTGCT	THAP1	-
rs4322451	C/T	TTGCTTTAGGCCAACTCTCCTCATA[C/T]CATCTGTCCCCAAGATAAAGCCTTG	AR,SREBF2,SREBF1,MZF1_5-13	-
rs7978841	A/G	AAGGACATGGGACTTCCAGAAAAGC[A/G]TTTAAACTTGGATCTGAACTAAGGC	GATA2	-
rs11061820	A/C	TCTAGTGACCTTCTCAAGCTATTAG[A/C]CCCTGCAGTGACTATGGGTTGGTCG	-	-
rs11168850	A/G	ATTTATTCCACTAAAATGACTGCCT[A/G]TGTCTCTAGAAAGATATCAAAATCC	-	FEV,EHF,FLI1,ELF1
rs7959831	G/T	AGGACCAATCTACACAGGGATAAGG[G/T]CTATCTAAAAAGTCCTATCCgacca	THAP1	NR4A2,HNF4A
rs10778519	A/G	AGAGTTTAGACTGTCAGAAAATTCT[A/G]TCTTACTGGACTACTAAAGTAGCCA	GATA2,GATA3	AR,HOXA5
rs4964511	C/T	tgaacataacacgtgtgtggtagaa[C/T]gatttatattcctttgagttatatc	-	PBX1,JUN::FOS
rs12309494	A/G	tgCATTTTACGAAGAAGATTGTTTC[A/G]GTAATGACTGATTAAATCCTATCAA	JUN::FOS,ELK1	-
rs10778520	C/T	ATATTTGATTGTCTCATGATATTTT[C/T]TCTCATTAGGTTCAATGAAAGATCA	PRDM1,HOXA5	FOXI1
rs3204848	A/G	ACTTACCATCTGATGATATGTATGT[A/G]CAGCTGTGTACTTGAGTCTTTTTTA	TAL1::TCF3,FOXO3,NKX3-1,FOXC1	HIF1A::ARNT
rs10783573	A/G	GACCCAAGAATAGGGAAGAGTCAAG[A/G]CTACTGAAGGGGACTGACTTTCAGG	JUN::FOS,BRCA1	NR4A2
rs930900	C/T	TGCCAGAGAGCCCACCCATACAAGG[C/T]GGAGGGCTTCCTGGGGAGGTGGGGA	PAX5,SP2,BRCA1,MZF1_5-13	ZNF263
rs9533089	A/T	AAAAAAAAAAAGACTTCTCTATTAC[A/T]CTTTTTCAAGGTGGCAGACAAAGTT	FOXH1	JUN::FOS,SPIB(+)
rs17457484	C/T	ATTCCTAGGCTCTGCCTCTTCCCTC[C/T]GTGTGATATCATATCAGATGGCAGA	MZF1_5-13	SPIB,NFATC2,ELK1
rs12871509	A/C	TTTTGTCTCACTGTTACCCTTGGTA[A/C]CTCTGGGATGGTAAATAGTGAGATG	-	HNF4G,SPIB
rs12430303	C/T	GGAAAAAGAAGGAGAACTTGAAGCC[C/T]AAATCATGGATATGTGACTAATCTT	-	Pax6,JUN::FOS
rs12429224	G/T	AAATCATGGATATGTGACTAATCTT[G/T]CTCTTATTTATAGATTTGTTTAAAT	-	PRDM1,SOX10
rs1974021	A/C	AAGTGCTCATAAATTAAGCCTGAGC[A/C]ACATAATGTACAATAAGTATAAAAA	BRCA1	RORA-2,FOSL2,JUN::FOS,FOSL1,ZNF354C
rs170569	C/T	CCTTCCAGGACTCTGAGTTCTTTCA[C/T]CAGGGCCCCAAAAACCTTAGCTTAT	MZF1_1-4	TCF7L2,THAP1
rs17107549	C/T	CTCTTGAATCTTAAGCTCCCAAGGG[C/T]GAGATGTTGATGCAAAAAGGAGATC	ESRRA,THAP1	MZF1_5-13,NR2C2,MZF1_1-4
rs227427	C/T	AAGTATAAAAATCCAGATGTAAATA[C/T]CACATGTTGTATGATTCCATCTATA	MEF2C,FOXO3,TAL1::TCF3,MYC::MAX	NR4A2
rs227426	A/C	CCCTGCTGCCAGGAATCACCTGTGA[A/C]ATCCAGCATGCTCAAAGGCTGGGAA	FOXH1,NFKB1	NR2C2,NR4A2,THAP1
rs227424	G/T	AGAAGCCCATGAGGCATAAAGCCAC[G/T]TGCAGGGAAGGAATCTTCCTGCAGG	MAX,MYC::MAX,USF2,ZNF354C,MYC::MAX	-
rs227422	G/T	TAAGATTCAAGAGCTATGGAGACTC[G/T]AACCCTTGTTAGAGGCTGAGGCCAG	-	HNF4G,MZF1_5-13
rs227421	A/G	TTTACCCCCTTAGAGAAGGCTTGGA[A/G]AGGGTATCTTTGTCCCTCTTAAGGT	NFATC2	MZF1_5-13
rs11844519	A/G	AGGCACCCCCAGATCTGTTTTCTGT[A/G]TCTATAGATGTAGCCTTACTAGACA	SOX9	SOX10,RUNX2
rs12434849	A/G	GTGTAATGGCTGGCATACTGTAGGC[A/G]CTCAAGAAATAGCTAATACTTGCAA	-	-
rs1286079	A/G	AGAATTGGATTGTGGTTAGTTGACC[A/G]TAATAACAGCTAGTTTTCTACAGCT	MEF2C,MZF1_5-13,CDX2,FOXL1	FOXC1
rs17808854	C/T	AGCACTGGGAGAGACACAGAGAAGG[C/T]TCCCCAGTCTATCCAGGTATCCTCT	-	SPIB
rs3198697	C/T	TGAGTGAGACCAGCTCAGTCAGTCA[C/T]ATTGAAGACTTAGAAAAGGTGGAGC	SMAD2::SMAD3::SMAD4	JUN::FOS,MAFF,MAFK,YY1
rs7200543	A/G	AAGACTTAGAAAAGGTGGAGCGCCT[A/G]TCCAGTGGGCCGGAGCAGATCACCC	-	-
rs1741	C/G	TGTTTATGGTAACTTAGGGAAAAGT[C/G]GTAGTAGGACAGCAAACGTGGTTCT	-	NFATC2,ZNF263
rs6498540	A/G	TTAGTACGATCAAGTTGCAATATAC[A/G]GTGGGACTGCTAGACTTGAAGGAGA	FOXH1,SOX10	HOXA5
rs1121	A/G	AGCACTCTCTCACGCTGATCCAGCC[A/G]GGCACCCTGCTTAAGTCAGTAGAAG	-	ELK1
rs1135999	A/G	TTGTAGAGTAGGGCTTTATTTCCAG[A/G]AAACAGTGTGTGAGCTGGAGATGGG	MEF2A	FLI1,ELK4,FEV,NFATC2,ELF1,ELK1
rs1136001	G/T	GCTTTATTTCCAGAAAACAGTGTGT[G/T]AGCTGGAGATGGGTGTTTTTTTAAA	EGR1	-
rs2740	C/T	ACATCTTTATCACAGCAGGGGACAG[C/T]AAGGTTGGCTTCTCTAATGCCCACC	-	FOXC1
rs4638569	A/G	AACTCTCTATAAAATTAATAATGAA[A/G]GAGGACTTCAAATGACTGTAGTTTC	IRF1,PRDM1,TCF7L2,JUN::FOS,SPIB	SP1
rs4485368	A/T	TCTGTGTGCCAGGTGCCCGGCTAGG[A/T]GTCTGCATGCAAAGGACCTCGTTTC	-	-
rs4467072	G/T	TCCACCCCACCACGAACCTGCTCCA[G/T]CCCCTTTGGTCACTAGCTCAGTAAA	E2F1,SP2,E2F4(-)	PLAG1,MZF1_1-4,SPIB,ZNF263
rs4785484	C/G	TTTGCCTGCCAGGACCTGGCATACA[C/G]GGGTGGCTATCCACCAGATAGTGTG	PAX5,SOX10	EGR1,ZEB1
rs1876367	A/G	CATTTAATCTTCACAACATCTCTGT[A/G]ATGAAAGCAATTAAAACTATCAGTT	CDX2,FOXC1	-
rs7221132	G/T	TAAATTCATGTTATAGGTAAACATG[G/T]AAATATATATTTATTGCTAAGTGAA	HNF1B,FOXP1,NFATC2,FEV,MYY1	FOXD1NKX3-1,FOXI1,FOXP2,FOXC1,EF2A
rs4790315	C/T	TAATGTAAGAGAACAAATAATGCAA[C/T]AGAAGACTTAAAACCTGAACTAGAA	BRCA1,HLF,JUN::FOS	CDX2
rs9894215	A/G	ATAGGACAAAGAATGGAGATCTAAT[A/G]TATCAGGACAGCAGAAATTACTGAA	-	HOXA5,JUN::FOS,FOXC1
rs9894613	C/T	CAAACATGAGACTAATCTCGACCAG[C/T]AATAAAGCTGCTCACGTTGCTGCCA	MAFK	FOXC1,HOXA5
rs9900587	A/G	ACGTTGCTGCCACTGATGAGCACTG[A/G]AGATATGTTTTACATTTCCTAGTAA	TAL1::TCF3	ZNF354C
rs11658881	A/G	acagcaaggatgtcaatgtgactag[A/G]gcacactgggttgaaggacagtagg	-	ESR2,RFX5,THAP1
rs1534402	A/G	ctttgcaggccataaggtctctgtc[A/G]tgactatgcatccctgccattgtag	JUN::FOS,TP63	SREBF1,SREBF2
rs1513669	C/T	ATTCCTCGGCTTGTGACCCCTTCCA[C/T]CTTCTCTCATGGCACTCCCTTGACT	SP2,PRDM1,EHF,MZF1-5-13,EGR1,ZNF354C	YY1,TCF7L2,ELK1(+)
rs228767	C/G	GCAGTGGCCTGAGGGAACCTGTGCT[C/G]TGCGGGCTGCCCGACCACCTTCCCT	-	BRCA1
rs228768	A/C	TGTGGGAGGGAGACAAGCTTCATGA[A/C]AACACCTGCCTGCCCAGCGCCTCCC	FOXP2,STAT3,FOXD1	JUN,JUND
rs12948260	C/G	CTTTCCCAGCAATCACAGTCAAAAT[C/G]AATCATTCTTTCCTTACTGCCCCTG	SRY	FOSL1
rs11650567	C/T	agcagtattcacagtagtcaaaatg[C/T]ggaacagcccaaatgtccatcagtg	-	NFATC2,ZNF354
rs12165104	A/G	GCCTTCCAAATTCGAGGAAAATCTC[A/G]TGTGGAGTGGTAACAAAAACTTCAT	EBF1	-
rs9646629	C/G	GGACCATGAGGAACCAAGGCACCCA[C/G]GGTGATGGGGCCTCAGATGTGAGTC	ZNF354C	ESR2
rs3017359	A/C	CGGCAAAACAATCCTATGTCCCCCA[A/C]GGTTTCAACAAAGAGGAGGACCGAA	TFAP2A	ZNF354C
rs2273060	A/G	ACTGTCAGGTTCTAGAGACAAAGTG[A/G]TGAATCATGTTAATATTCACATTGC	MAFF	MYC::MAX,ZNF354C
rs2249115	A/C	CCTTGTGTAAGCAAAGGCCTTGCAG[A/C]TAAAGTAGTGCATGGCAGGTGTGGC	GATA2	-
rs219748	A/G	GTAGCTGGAGAAGAGGATTTCAAGC[A/G]AAGGGAGTGGGAGAGCCTAGCCTTA	ZNF263,STAT1	-
rs219749	A/G	CCTAGCCTTATGGGTAGGTGAGACA[A/G]TATTCCAGGGACAGGCCAGAGACAC	TEAD1,SRY,HLF	FOXC1,FOSL1,FOSL2,ESR2
rs11694121	C/G	CGACACGACCTCTGTGGATCAGCAG[C/G]TGTTTCCTTTGCTCAGCAACTGAAC	STAT2::STAT1,MAFF	NFKB1,REL,ZEB1
rs6744982	C/G	TCAGCAACTGAACAGCCCATTCCCT[C/G]TTTGTTTCAACTTTGCAGGGGATCA	E2F6,SOX9	FEV,FOXP2,ELF1,FOXH1
rs998749	A/G	TCCAAAATATTCTAAAGGATCAGAG[A/G]TCTACCAAAGGAAAGGATGCACAAA	-	NR2F1
rs10018300	C/T	ACAGGCATTAAAATATGGTATTAGA[C/T]GGCCCAAAGGAAAAGGAGAAGAAAT	-	-
rs10032322	G/T	TTAGAAAAAATTTAATGAGGAAGTC[G/T]GGAAAGAAAAGAGAACAAAACACCG	STAT2::STAT1,E2F6,E2F4,E2F1	NFIC,TAL1::GATA1
rs9998083	A/C	AGAAATCCAAATGAGAATAATGTCA[A/C]AAACAATGAGTGGACTCACGCAAAA	MEF2C,FOXA1	NFYB,HLF
rs9998343	A/G	ATTTTTATAATTGTTAGGTTAACAG[A/G]TTAATAATAGAAGTCAAACAATCTT	-	RXRA::VDR,HNF1B
rs10021236	C/G	ATTTGTGATATAAGGCCATGAACGG[C/G]GTCCAGGGATTTCCTTTTTTAACAG	-	-
rs17013324	A/T	TTTCCTTTTTTAACAGGTCCCTCAA[A/T]TGATTTTAATGCAAGTCAAAGTTTG	-	SOX9,SRY
rs17154676	A/G	AAAACAAATTAATAACTAGTGGAAC[A/G]GATGCAAGCAAAATGAGCTAAAGAC	NFATC2,TAL1::TCF3,TCF7L2	ELK1
rs13171814	A/G	ttaaactcccgaccttaagtgatcc[A/G]cccacctctgcctcccaaagtgctg	JUN::FOS	SREBF2,SREBF1
rs13177576	G/T	gatcacctgatcccggggatgttga[G/T]gctgcagtgaactgtgatcatgcca	ESR2	-
rs7714044	C/T	tttaaaaataagtaaataaaatCCT[C/T]CCGTAAAAGTGTGGGTTAGGGGAAG	THAP1,MZF1_1-4,STAT1	NFIL3,ELK1,SPIB
rs4531265	C/T	CAAATCTGATTTTCAAGACTGGAGG[C/T]GTTCACCTGagatttctaggttctc	-	FOXO3,FOXD1,TAL1::GATA1,FOXP2
rs2859556	A/C	GGGGGTGGCGGGGCACAGAGGAAGC[A/C]AGTACCGGGCCCTGCACCCCATTCC	HIF1A::ARNT,NKX3-1	NFIC
rs2536175	C/G	gtttccatgatccaggctttgtact[C/G]tcttcaaagtcatgcttatgtctaa	-	SOX9,FOXP2
rs2707505	G/T	CTTGGAAAGAGCAGGGACATTCAGT[G/T]TACGCACTTAACTTTCTTGAGTATA	FOXC1,SOX10	FOXD1,HLF,JUN::FOS,SPIB
rs997782	G/T	CTGATCTGCCTATGTAGAATTTGGT[G/T]GATTATTTTATTATTATTTTTAGAT	-	PBX1,FOXI1,FOXP2,DUX4
rs2207491	C/T	CTAAGCTTTTTTCAAACCATAGGTT[C/T]ATGAACAAAATAAATGTTTTTCTTT	RUNX2	-
rs13264791	C/T	AATTGATAGGTGAAAATATTGAATC[C/T]GCTGAGGGTGATTGCAGGAAATGTG	SRY,SPIB	MAFF
rs4335155	A/C	AAAGCGATAAGGAGTAGAAGATTGA[A/C]AAGAGAAAGAAAATATCAACTCTGA	FOXP1,IRF1,SRY,NFATC2,FOXO3,IRF2,STAT2::STAT1	BRCA1
rs11023685	A/G	GCAGCCTTGGGAGAATGTGTCATGC[A/G]CTGCTTCCTCCTTGGACCTTTCAGC	-	-
rs1989565	A/G	TTGAGTCTTGCTTATTTTTCTGTTT[A/G]TTTAAGGCTGATTGGAAGTTTTGTG	FOXO3 MEF2A,MEF2C,NFIL3,NKX3-1	TAL1::GATA1,JUN::FOS
rs12879085	A/G	TGTCTCCTTCTCTAGTTTGTAGGCT[A/G]TCTCCAGTCTGTAGGGGAAGATGAc	GATA2	SMAD2::SMAD3::SMAD4
rs12879663	C/T	CCAACCTTTGATGTAGTTTCTTGCA[C/T]TTAGGTCTTTGCGCCTGCTTTTCCC	HNF4A,HNF4G,NKX3-1	POU2F2,HOXA5,RORA_1
rs6575983	C/G	CAGCCATTCTAATATTTATTGAGTA[C/G]CAGTTTTGTACCAACTGCTGTTCTA	-	JUN::FOS
rs4906319	A/G	TGTGTGTGTGTGTGTGTGTGTGTGT[A/G]TGCAGGTTGTTTATTGGCTCCTTAG	FOXC1,FOXH1	RREB1 TP63 THAP1
rs7155014	C/G	AGCTACCGCACCTGGCCTGAATCAA[C/G]ATTTTTTTAGCCACAACTTGTGCCT	MAFF FOXA1,JUN,(var.2),MAFK BRCA1	-
rs7149767	A/G	CCCTTGTTTCAGTTGCTATTCCCCC[A/G]TTAGCACCCCGTGTATATCATGAGT	THAP1,MZF1_5-13,HOXA5	-
rs11627052	A/G	TGTCACATTATACACCTATTGGACA[A/G]CATTAGAGTATTCACTCTGATTTTC	CEBPB,CEBPA,NFATC2,FOXO3,BRCA1,SOX9	-
rs6575982	A/G	CTTAGGATTAATCTTTCTTATATGT[A/G]TTAAGTCATTTTCCTTCTTTTTTTA	POU2F2,NKX3-1	NFE2::MAF
rs1828720	G/T	CAGGAGGATGCCTTTGATAACAAAA[G/T]TGACATTGCTGAAGATGGTGGCCAG	SOX9,BRCA1	SOX10
rs13345828	G/T	CGTCTTCCTCCTCCTTTCCTCCCCT[G/T]GAACACGCCGTCATCCATGACACTG	ZEB1,RFX5,NFIC AR NFATC2	RXR::RAR_DR5 ,MZF1_5-13,TCF7L2
rs3760891	A/G	GTCCACCACCACTAGCCCTGGTTCC[A/G]AGTACAGCTCCCCAGCAAGCCCTCA	HNF4G,STAT3,NFIC,NKX3-1	-
rs3748479	A/C	CAAAAACCTGGAAGGGGGCCTTAGC[A/C]GAGAAAGCTAAGCTACAGGGAAAAC	PRDM1,SPIB	-
rs7550872	C/T	ATATGTGAAATGCTTACACTGGAGT[C/T]CAACACATAATTAGCACTCAGTAGA	NFIC	-
rs13185012	A/C	cttccttcctttcctttccttcctt[A/C]ctttctctctttctttcactttctt	FOXC1,STAT2::STAT1	ELK1,E2F6
rs1427967	A/C	GCAAATATAGGCAATTTAATCAAAC[A/C]CATCAAAGAATCTTAGTCATTTATC	FOXI1	MZF1_5-13,PBX1 ,CDX2
rs6920208	A/G	ATGAGATGGGGTTTAGGAGGCAGGC[A/G]GTGGTGGAGAAAGCCAATGATTAGT	ELK4,FLI1,FEV	-
rs9466061	A/G	CAGCCTTCAAAAAGAAGATCGTGCC[A/G]TATGTAATAATGAGTGAATCTGGAG	AR,FOXL1,NFIC	-
rs9350353	G/T	TATTTAAGATTCAGAATGTGGACGT[G/T]TCAGGGAAAGTCATTATGTTCCAGT	HIF1A::ARNT,TP63,JUN::FOS,TP53	HINFP,ELK1
rs4712615	A/G	AATAGCTAATATATACTCAACATCT[A/G]TTACCTGGCTTATATGTTAGCTTGT	FEV	RFX5
rs9466058	A/G	AAACAGGACTTTTTATTTTTAAACC[A/G]AAGGAAGCCAAAATAGCAACAGAGA	RUNX2,SOX10,SPIB	-
rs9466057	C/G	GAGGCCTTTTCCCCCCTTTCTTCTC[C/G]AACATACATCAAGTGCCTTAGATCA	NFATC2,PRDM1,THAP1,NFIC,BRCA1,FOXI1	-
rs9466055	A/G	TTATTCTGAAATTTCGAGCAACAGC[A/G]TTTTTCCAGAACATTCTAAGACTCA	HSF1	REL
rs11773399	A/C/G	CCTGGATTCTGGTCTCAGCTCCAGC[A/C/G]CACAGGATCTCTGAGATTACTTGCA	SOX10	TFAP2C,E2F4,E2F6,E2F1,EGR1,ZNF354C,RUNX2,TFAP2A
rs4487685	A/G	TGACCTGGAGTGCTTGTTAAGCTAC[A/G]AATTGCTGGGCCCTACCCCTAGAAT	MEF2C,HOXA5	PAX5
rs3924206	G/T	AGACATATTTTAGAAAGTAAGGGAG[G/T]AGTGTTCATGTGTTCTTCTGGCGGC	SP1,TEAD1,MZF1_1-4,FOXI1	FOXC1
rs6970383	C/T	AAATATTTGTTATGATAATCTAGGC[C/T]TTTTAAAACAGAAGTTCTTCCTCAA	-	MEF2A
rs4731005	A/T	TCCAAAAGAGAAAAAATAACCATGC[A/T]TGCTAATGTAAGGCAGTAATTTTCA	POU2F2	TP53
rs4731006	G/T	AATGTAAGGCAGTAATTTTCACAGG[G/T]GAGAGAAAGAATTATTTATAAATTG	MZF1_1-4 ,KLF5 ,PRDM1	USF2 ,SMAD2::SMAD3::SMAD4
rs798903	A/G	TTCTTTGTGGCGGGGGGTGGGGAGT[A/G]AGTGAGTAGCTTTATGTCTTTAAAG	USF2,SMAD2::SMAD3::SMAD4,FOXC1,FLI1lEHF,NKX3-1	FOSL1
rs12145827	C/T	TGAAATGTTAGGAGAAATAGATGCG[C/T]GAGGAAAACATTTCTAACTTTAGTG	E2F1,E2F6	Pax6,ZNF263,HIF1A::ARNT,JUN::FOS
rs10195970	A/G	ACTGAGAAAGGAAGCTTATTCTGTC[A/G]TTCAGATTGTCTAGCTGTGGTTTCT	JUN::FOS,BATF::JUN,	-
rs9309078	C/G	TTTTACAGATAGCCAAACATGTTTC[C/G]TACATGAATCAAGGAGTCAGTACCA	FOXD1,NFATC2,FOXO3,	-
rs12474135	C/T	GGTTTCAGGAGTGAATGATTTATTA[C/T]AGGACAAAGATAGCATGCAGGAGGA	HOXA5,FOXC1	MEF2A,RORA_1,MEF2C,SRY,FOXL1
rs6710388	C/T	AGGTCAGTACGTTAGATGTAAGTGA[C/T]GAGAAGGAATATAGCGAGGGGAAGA	-	MAFK,MAFF,NKX3-1,GATA2, ZNF263
rs4667492	C/T	GACAAAATTTTACACTTATGCATGA[C/T]AAAAACTCTCAAACTAGGAATAGAA	SOX10,SRY	GATA2,GATA3
rs87939	A/G	GTCCTCAGCCCCTACTTCCCAGTAC[A/G]TACTGACCTCATGCTGGGAAAATAT	ESR1,NKX3-1,FOXL1	HIF1A::ARNT
rs428510	A/C	AGCTTCTTGGGAGTCTTTTTATTAC[A/C]GTGGCTTAACCTTTCCTCTAACTAA	HLF,SOX10,FOXH1	-
rs399996	A/G	TGTGGGGAAAGTGCTAGCTGTCTGC[A/G]AAACCCCAGTCTCTCCCTTTCCCAT	NFATC2	SPIB,HLF
rs378967	A/G	agaactgtaggaaggcagaatttca[A/G]tcattagaaagctattaaaataatc	HNF1B,PBX1,DUX4	ELK
rs12493635	C/T	ACTAACTGCTTTTACCCTTATGACC[C/T]GATGCAAAATGCAAGCACAAAACGG	RXRA::VDR,INSM1	RORA_1,CREB1,JUN::FOS,NR4A2,JUND(var.2),JUN
rs6815946	C/T	CCAAGTGGAACTTCGAGACGTGGAA[C/T]GAGCCAGACCACCACGACTTTGACA	E2F1	E2F1,TEAD1,JUN (var.2),ZNF354C,BATF::JUN,FOSL2,JUNB,FOS,JUN::FOS
rs1799846	A/G	TTCACCCTCAGATGTCCAACTCCAC[A/G]TGGCCAAAACCGAGACCAGTCTCAC	FOXH1	MYC::MAX ,HIF1A::ARNT
rs6831280	A/G	CCTGAGCTACCACCCGCACCCCTTC[A/G]CGCAGCGCACGCTCACCGCGCGCTT	HIF1A::ARNT	E2F4
rs1471404	A/G	ACTAACTTCCTTCTGGTTTTTGTTT[A/G]CTCATGTGCTTACTCCATAAAAAAC	MAFK,NFE2::MAF,FOXF2,FOSL2,FOXH1,FOXO3,FOS,	TP53,NRF1
rs7683315	A/T	AGTTAGTAGAATTTTAAAGCAGTGA[A/T]CCATAAATTTCTAGTGTTCTACAAA	SOX9,FOSL1	-
rs6532022	G/T	AGAATATTTAGCATTTTCCCAGTTT[G/T]TCTCTATTATAAACTCTTGTGTTTT	SRY	SPIB
rs6532024	A/C	CTGGTCATGTATCTTTGTGTACAAC[A/C]GTAGGGTAAATTTTTAGCATTACCA	-	-
rs1471399	A/G	AGCAAGTAGGTTCTTAGAGCAAGTA[A/G]GTGAATATTGCACTTTACATAAATT	NKX3-1	RORA_2,RORA_1
rs1471400	A/G	tcattctcaaagattccgattcttt[A/G]gtgggtcctagtattctgcatttta	SRY,HOXA5	SOX10,RUNX2
rs985296	A/G	AGGCTTCTCTCCCATGAGTGATTTG[A/G]TGGTCTCTTTAGAAATTGTGACTGT	SREBF2,CDX2,SREBF1	ZNF354C,RUNX2,NR4A2
rs11752730	C/G	CAGGGCTCAATCCTTTCTTGTTGCA[C/G]AGAAATGGTTTGATCAGGGCTAGTC	-	STAT3
rs9463007	A/C	CTGGTCTGATGAAAACCAACCCAGG[A/C]CAATTTTCTGTAGATTCTGGATATG	SRY	NFIC
rs4869739	A/T	TGAATAGCTTACCATCAAATATCTA[A/T]TTTCAAGCACACACACAGAAGTGTT	HOXA5	MEF2A,FOXO3,FOXI1,NFATC2,FOXP2
rs11155797	C/T	CTGATCACACAGTTCTCCCTCTCTC[C/T]GCTTGAGGTTTATTGAATCAATTTT	SPIB	PRDM1,RUNX2,ZNF263
rs3734804	A/G	AATCATCAAGTGTCTTGAAAGATTG[A/G]TCCATTCACATCAGCATCACTTTGT	PBX1 ,JUN::FOS	NFYB
rs3734805	A/C	CAATTCCCAATTTCACAAATTCCTC[A/C]TGTCTTTGAGATTTGATCAGTTTGT	JUN::FOS	-
rs6932260	C/T	ATTGGGAAATGGGAGTGGGAGATAA[C/T]ATTGGGAGGTATCTATTTTAAGTCA	SOX9,SRY,SOX10	-
rs6904261	A/G	ATTTAGTTCTCACAATAACCATGTG[A/G]AGAAGCTGTGACATTTTTAATTTAC	SPIB	MYC::MAX,NFATC2,TAL::TCF3
rs6932603	C/T	AAAAGCCATACCTCTTCTCCTGCTA[C/T]GCAGAATCTGTTTCTCCTGAATCTC	ZNF263,FOXC1	FOXL1,SPIB
rs9383935	C/T	AGAGGAAGGACAATAACCCTGCCAT[C/T]GTGAGTTAATGTCCGGGCTGGTCAC	-	SOX9,SOX10,SRY
rs3734806	A/G	TGACCAGGCTTTGCTTGTGGAGCGG[A/G]CATCCCTGCCTAGCTATCTCCTTCA	ELK1,SPIB	THAP1
rs3757322	G/T	TGTTTGAATATGATCTTTAGGGACT[G/T]CTAATGAAAAGGGTATATGAAATGG	-
rs9388533	A/G	ttttgactgcaggccatcagaggag[A/G]ttaagtgtggacttttccacttgtg	-	EHF,NR4A2
rs9375462	A/C	atttcagattttcagcttagagatg[A/C]tcagcctgTAACTGTTTCTCAGTCA	-	-
rs11757289	A/G	GTCATCAATAGACGTGAGTCTTTGT[A/G]AAAGTAATTCATCCTCTCTTGGCAT	NFATC2,FOXC1	-
rs9401916	C/T	CATCATTTTTCTCATCTCTATAATG[C/T]TGCGTCTGTAGAGATGACTTGTCAT	MAFF,MAFK	BRCA1
rs9398820	C/T	AAGAGCAATTAACAATGATAGTCTG[C/T]TAAAATAATTTATATTTTAATTGAT	-	SRY,MEF2A
rs9375465	A/G	AATTGATAAATTGGGAGCCAATTTA[A/G]GAATTTTCAGGATAATTTTAATAAT	NKX3-1,SRY	SRF,SPIB,FEV,REL
rs2503111	A/G	CTGTGCCACTTTATGTGACTACCCC[A/G]CCCCCACAGAGGAGCATGCACAGGA	ZNF354C	INSM1
rs271171	C/T	CTAAAAGTATCAGAAAAGAATTCAC[C/T]AATAGCATTGAACACCAAAATACAT	NFYB,SOX9,MZF1_1-4	HOXA5,MEF2C,FOXH1
rs1418702	C/T	TAACATCTACTAATATGGATATAAT[C/T]GCTAAACAAAATAAGCCTCATTACA	-	HLF,SRY
rs12213877	C/T	AAAAGCAAATCCCTCATAAGTATTA[C/T]GCATTTATTGTTAATAACAAAATAT	JUN::FOS,SPIB	POU2F2,FOXL1
rs2011426	C/T	GGCAAGATTCCTGTTCTACTTATCC[C/T]TTTGAAACACTCACCCTGCCACTCC	-	CEBPA,CEBPB,BRCA1
rs10214867	A/G	TACAAAGATACTTAAACTAGTATCT[A/G]ACATCTAGTACAGCCAGCCCTCCAT	HNF1B,TAL1::TCF3,FOXL1	CREB1,NR4A2
rs3020333	A/G	AGAACTGTTGCTCTATGTAATTTTC[A/G]TCTCTGTATTGATGTGTAAAACTGG	POU2F2,TCF7L2,GATA2,GATA3	ELK1
rs2982573	A/G	AAAGTATTTAATTGCAATTGACTGA[A/G]CATAAAATCTCAACAAGATTCACTT	GATA3	NFE2::MAF,MAFK,FOXL1
rs6916835	C/T	CTTTCCTGTGCCTTGTGTTTTCCTG[C/T]TGGTCAAAGAACCTTTGGTAATGAC	-	-
rs6939257	A/G	CCTGCTGGTCAAAGAACCTTTGGTA[A/G]TGACAATCTGAGTTGGTCACTGATA	-	-
rs6939683	A/G	TCGGGAAATCTGGACTTGGAAGTCT[A/G]CTTCTGCCAGGCATCTCTCCACGCT	FOXC1	-
rs9371552	C/T	TTGGTATTAAACTTATTCTAATTCT[C/T]AATAGCCCTGATCTCGACTCTGACC	SOX9	NKX3-1,SRY
rs1403985	A/G	TCTTTATTTTAAAAAAAGAAAATAT[A/G]CAAATGGTGAGCAAGAACATGAAAA	FOXP1,FOXI1,FOXP2,SRY,TAL1::TCF3	-
rs6962748	C/T	AAATTCAAAATCccttccttccttc[C/T]ttccttccttccttccttccttcct	EHF	FEV,NFATC2
rs1113136	A/G	cagacaaacaaaaactggagagttc[A/G]tcaccaatagacctgctttacaaga	HNF4G	-
rs4566946	G/T	CCAAAGGAAATAAAATCACTTTTCT[G/T]AAGAGACATGTGCACTGCCATGTTC	-	-
rs6959212	C/T	TTCAGTGTACAAGTATCCTACCACA[C/T]TGGTTAAATTTATGCCATAAATTTT	-	NFYB ,SRY
rs11978815	G/T	cataagggtcttgacatcggtcttg[G/T]taatgagtttttggatatgacatca	THAP1	SRY,JUN::FOS
rs4720267	A/G	GAGAGTGAGCATCCTTAGAAAGGAC[A/G]TTCTGggtcaggtgcagtggctcat	AR,NR4A2,FEV	HIF1A::ARNT,HINFP
rs6465511	C/G	aagtaaaatttccatgttatgattt[C/G]ttggtatgtttctgaagtcactttt	FEV,STAT3,STAT1	TP53,FOXI1,NFYB
rs10229198	A/G	AATATAGGACACTTTTGAACTCTAA[A/G]TGTATCCAAATAATTTCATTTATAG	FOXL1	NKX3-1
rs2707473	A/G	TGTAGGATTCCTGTTCCTCTGACCC[A/G]TTTTGTCCCTTTCTGTCCAAAAATA	FOS,FOSL1,FOSL2,JUN (var.2),RORA_2,BATF::JUN,JUN::FOS,YY1,AR	-
rs2707471	A/G	CACATGTCACTGCTAAGAGGTTAAT[A/G]GTATTGTTTTGAGCCGGCTGGGCTC	-	-
rs2707469	C/T	CCCTGGATCATGACTGAGGAGCCGA[C/T]TTTTTCTTTTATTAGTCACTTCAGA	HINFP,IRF1	-
rs2707467	A/G	CTGAACTATCTAATGAGACAATATT[A/G]CACACAAATAATAACATTTGCAACC	FOXH1,FOXC1	SRY
rs3801385	A/G	TGTAATCTCACCAAAGAAAGGAAAA[A/G]CCTCACAGTTTAAATTCCACTTACA	-	PRDM1
rs17408318	A/C/T	AATGGCAGTCTGAGTGAAAAACTTC[A/C/T]ATCTTTCTAATATATCTTAAGATCA	-	FEV,NFATC2,YY1,ELK1,THAP1,GATA2,GATA3,FOXL1
rs2536192	A/T	GTTGATGATAGGATGTAGATACTGA[A/T]CCAGAAATATTTTGGCTAACGGCTA	-	-
rs2707466		TTCTCTCCTGCGCATTTTCCTCTTT[A/G]TTTTGTCTGATATCTGGATACTGTT	PRDM1,FOXL1	TCF7L2,SOX9,BRCA1
rs2707507	C/T	AAGAGAAAATCTACTAAATATCTAA[C/T]CTGGAGGTGGAAAAATACTTCTCAA	HNF1B,FOXL1,ZEB1,CTCF	GATA2,FOXL1,GATA3
rs917726		AGTGCTAGAAAACGAAATGTGATTA[A/T]TATATATCCATAAATATGATTTGTT	JUN (var.2) ,JUND ,BATF::JUN,DUX4,JUN::FOS	FOXP2 ,SRY ,NFIL3 ,HLF
rs12706337	C/T	GAACAAATTATTTGTAGACATGGGG[C/T]TGGAATTGAGGTCAGCTGGCTCACT	E2F4,HOXA5	-
rs7793554	C/G	CAGTAAGAATGTAGATCTGGACTCT[C/G]GCTCTTCTGCGTTCTAGTTTATTGA	PRDM1 ,E2F6 ,E2F6 ,PAX5	NR2F1,NFIC
rs7776725		TGGCAGGGAGAAGGGAATGAACAAC[C/T]GCTTAATGAATATGGGGTTTCCTTT	-	TAL1::TCF3，MAFF
rs4727924	C/T	atggaaaccatgcctgaagaatccc[C/T]gagcagacaaaaccaattaggcctc	MZF1_1-4,REL,NFKB1,ZNF354C	-
rs7792993	A/C	TACTAAACTTCTTTACATGGTTGAC[A/C]ATTTAAACATTCCTTTGGCCCCACT	SRY,FOXA1	PAX5,RORA_1,NR4A2
rs12706341	A/G	CCCATTTGTATCTCCCAACAAACCT[A/G]TTTCTAAACTCATCCCTAAGACCAC	MEF2A	FOXO3,ZEB1,FOXP2
rs6991329	A/G	GACAGTATGTTTTTAGTGCTTTAGC[A/G]TTAAGCTTTATGCTTTTTGGAACAC	POU2F2	-
rs12681420	A/G	TTTAGGGAGTAGAAATTAAAATTCA[A/G]TGCTATACCAAAGGGTATACTAATA	SRY	-
rs268634	C/T	TTAATTATACATGGAGAGAGGAAGG[C/T]GGTTGAGAGTAGGAAGCAAATGCAA	SP2	ZNF354C
rs10101385	A/G	AACACTGTGCCTAGTCTAAGCAGTA[A/G]ACAGGTGTACAGGTCTCAATAAATG	FOXP1,FOXO3,TAL1::TCF3,MAFF,CDX2,FOXH1	-
rs13277230	C/T	TTACTATGAAATACTGGGATAGAAA[C/T]TTGTAGGGAATCTCCAAATAGGCTT	-	FOXA5
rs7014574	C/T	AGATGGTACAAGCGGTCACATCGAC[C/T]AGATACTGTTCCGTAAGTTTTAGAA	-	FOXL1
rs9969672	A/T	GGACTTCAACATATGAATTTTGGGG[A/T]ACTTAATTCACACTATAATAGGGGT	SPIB,MZF1_5-13	NKX3-1,FOXC1
rs1485308	A/G	TGTGAAGGGTCCCTTTGTCAGTGCT[A/G]TGAGATAAAGTGAACTCATGTATAT	-	SREBF1,BRCA1
rs2220189	C/G	AATAATCTGCCAGACTGTTCCTGCC[C/G]CAATATTCTCTGATTCAACATATGA	THAP1	JUN::FOS
rs4401893	C/T	TGCAAAGAACAGAGTATTGGAAATC[C/T]GTGAATCTGGTTTACAGTCTTTTAC	NFKB1，REL	HOXA5
rs6984675	G/T	AAAATAATTCAGAAACGGGCTTTTT[G/T]TGATGTGCTCTCTCGAATTTTTCCA	RUNX2,SOX10,SREBF1,SRY	MEF2A,MEF2C
rs2490058	A/C	GTTGTAAATGTGTGTTGCTAACTGT[A/C]GGGCAAGCACACATAGAAAAAAAAA	RORA_2,MZF1_5-13,ESR2	-
rs2124954	C/G	ttgggagttgggtctttctttttat[C/G]cattctgacagtctctgttttttaa	FOXP1 ，NFATC2 ，YY1,FOXP2 ，GATA3	POU2F2 ，MEF2C ，MEF2A
rs2673485	A/G	CCTCTTCAGCCTCTCTGCCCAGCTC[A/G]GCCTCCCTTGCTCGCTCTTCCTTCC	NHLH1 ，MZF1_5-13	PAX5
rs4979902	C/T	ATAGGACTGTCTCCCCAGTGGGATA[C/T]GAAACCTCCAGAATGGATTCCCTCA	-	-
